# Supplementary material for: Evolution of Red Algal Plastid Genomes: Ancient Architectures, Introns, Horizontal Gene Transfer, and Taxonomic Utility of Plastid Markers
Source: PLoS One. 2013 Mar 25;8(3):e59001. doi: 10.1371/journal.pone.0059001 (PMC3607583; doi:10.1371/journal.pone.0059001)
Supplement: Table S1 — Annotation changes in publicly available red algal plastid genomes. (XLS) [file pone.0059001.s004.xls]

## Sheet: Sheet1
Table S1: Annotation changes in publicly available red algal plastid genomes
Species*	Gene	Original annotation	Annotation (after edits)	Edit	Why?
Pyropia yezoensis	argB	c(118322..118918)	c(118062..118919)	1 N inserted between original positions 118345..118346; conserved region	frameshift; corrected by comparison to other red algal plastid genomes
Pyropia yezoensis	rps1	c(134280..134963)	c(134174..134965)	1 N inserted between original positions 134282..134283; conserved region	frameshift; corrected by comparison to other red algal plastid genomes
Pyropia yezoensis	groEL	140707..142254	140709..142295	1 N inserted between original positions 142224..142225; conserved region	frameshift; corrected by comparison to other red algal plastid genomes
Pyropia yezoensis	psbD	c(146298..147257)	c(146207..147259)	CA in original positions 146299..146300 replaced by 1 N; conserved region	frameshift; corrected by comparison to other red algal plastid genomes
Pyropia yezoensis	ycf45	not annotated	c(83697..85391)	---	missing
Pyropia yezoensis	trnL	not annotated	32753..32837	---	missing
Pyropia yezoensis	ssrA	not annotated	23527..23848	---	missing
Pyropia yezoensis	ycf86	not annotated	85579..85782	---	missing
Pyropia yezoensis	rnpB	not annotated	135104..135489	---	missing
Pyropia yezoensis	ffs	not annotated	7229..7324	---	missing
Pyropia yezoensis	ycf80	24570..25925	24600..25925	---	missing (previously annotated as a misc_feature)
Pyropia yezoensis	ORF671 (formerly ORF621)	35875..37713	35698..37713	---	start codon incorrectly predicted
Pyropia yezoensis	ORF63 (formerly ORF58)	c(28396..28572)	c(28396..28587)	---	start codon incorrectly predicted
Pyropia yezoensis	rpl36	c(96886..97053)	c(96886..96999)	---	start codon incorrectly predicted
Pyropia yezoensis	psaF	5849..6394	5837..6394	---	start codon incorrectly predicted
Pyropia yezoensis	dnaB	c(124950..126650)	c(124951..126714)	---	start codon incorrectly predicted
Pyropia yezoensis	ftrB	c(180474..180848)	c(180476..180826)	---	start codon incorrectly predicted
Pyropia yezoensis	syfB	c(135506..137665)	c(134173..136269)	---	start codon incorrectly predicted
Pyropia yezoensis	ycf4	c(26841..27401)	c(26841..27383)	---	start codon incorrectly predicted
Pyropia yezoensis	ycf65	c(142896..143204)	c(142899..143192)	---	start codon incorrectly predicted
Pyropia yezoensis	trnG	c(63039..63118)	removed	---	incorrectly predicted
Pyropia yezoensis	trnF	63108..63183	removed	---	incorrectly predicted
Pyropia yezoensis	trnT	69947..70027	removed	---	incorrectly predicted
Pyropia yezoensis	trnC	c(94930..95015)	removed	---	incorrectly predicted
Pyropia yezoensis	trnF	109462..109525	removed	---	incorrectly predicted
Pyropia yezoensis	trnI	c(112037..112115)	removed	---	incorrectly predicted
Pyropia yezoensis	trnT	c(112116..112175)	removed	---	incorrectly predicted
Pyropia yezoensis	trnL	117155..117224	removed	---	incorrectly predicted
Pyropia yezoensis	trnM	178292..178363	removed	---	incorrectly predicted
Pyropia yezoensis	trnA	c(10058..10143)	removed	---	incorrectly predicted
Pyropia yezoensis	trnL	17358..17425	removed	---	incorrectly predicted
Pyropia yezoensis	trnL	c(22043..22112)	removed	---	incorrectly predicted
Pyropia yezoensis	trnY	27607..27684	removed	---	incorrectly predicted
Pyropia yezoensis	PoyeCp027	c(20930..21028)	removed	---	short unique ORF
Pyropia yezoensis	PoyeCp082	74630..74731	removed	---	short unique ORF
Pyropia yezoensis	PoyeCp128	106674..106781	removed	---	short unique ORF
Pyropia yezoensis	PoyeCp135	c(110926..111036)	removed	---	short unique ORF
Porphyra purpurea	ssrA	not annotated	23536..23855	---	missing
Porphyra purpurea	rnpB	not annotated	133771..134154	---	missing
Porphyra purpurea	ffs	not annotated	7203..7298	---	missing
Porphyra purpurea	ORF693 (formerly ORF621)	35775..37640	35559..37640	---	start codon incorrectly predicted
Porphyra purpurea	ORF63 (formerly ORF58)	c(28273..28449)	c(28273..28464)	---	start codon incorrectly predicted
Porphyra purpurea	psbC	c(144055..145476)	c(144055..145440)	---	start codon incorrectly predicted
Porphyra purpurea	trpA	c(176447..177268)	c(176447..177238)	---	start codon incorrectly predicted
Porphyra purpurea	ycf91	22984..23349	22996..23349	---	start codon incorrectly predicted
Porphyra purpurea	dnaB	c(123618..125324)	c(123618..125387)	---	start codon incorrectly predicted
Porphyra purpurea	syfB	c(135506..137665)	c(134173..136269)	---	start codon incorrectly predicted
Porphyra purpurea	ycf4	c(26718..27278)	c(26718..27266)	---	start codon incorrectly predicted
Gracilaria tenuistipitata	ycf22	c(161462..161926)	c(161465..162103)	1 T deleted in the stretch of 10 Ts at original positions 161988..161997	frameshift; corrected by comparison to other red algal plastid genomes
Gracilaria tenuistipitata	ycf20	156005..156217	155945..156220	1 T inserted into the stretch of 8 Ts at original positions 155999..156006	frameshift; corrected by comparison to other red algal plastid genomes
Gracilaria tenuistipitata	ORF677 (joined ORF220 and ORF446)	c(140382..141044) and c(139012..140352)	c(139012..141045)	1 T inserted into the stretch of 9 Ts at original positions 140401..140409	frameshift; corrected by comparison to other red algal plastid genomes
Gracilaria tenuistipitata	ORF463 (joined ORF197 and ORF198)	142758..143354 and 143555..144148	142759..144150	1 A inserted into the stretch of 10 As at original positions 143312..143321	frameshift; corrected by comparison to other red algal plastid genomes
Gracilaria tenuistipitata	petL	not annotated	c(145074..145169)	---	missing
Gracilaria tenuistipitata	petM	not annotated	99160..99258	---	missing
Gracilaria tenuistipitata	ffs	not annotated	4964..5055	---	missing
Gracilaria tenuistipitata	ycf17 (hlip)	c(38747..38821)	c(38747..38899)	---	missing (previously annotated as a pseudogene)
Gracilaria tenuistipitata	rnpB	52054..52460	52054..52456	---	missing
Gracilaria tenuistipitata	psbC	37204..38625	37243..38625	---	start codon incorrectly predicted
Gracilaria tenuistipitata	bas1	100291..100971	100372..100971	---	start codon incorrectly predicted
Gracilaria tenuistipitata	ycf52	c(2750..3298)	c(2750..3295)	---	start codon incorrectly predicted
Gracilaria tenuistipitata	accB	c(94043..94555)	c(94043..94549)	---	start codon incorrectly predicted
Gracilaria tenuistipitata	chlI	c(182553..183623)	c(182555..183601)	---	start codon incorrectly predicted
Gracilaria tenuistipitata	fabH	5115..6107	5100..6107	---	start codon incorrectly predicted
Gracilaria tenuistipitata	hisS (syh)	43048..44310	43063..44310	---	start codon incorrectly predicted
Gracilaria tenuistipitata	petN	99005..99106	99014..99106	---	start codon incorrectly predicted
Gracilaria tenuistipitata	petA	c(106228..107160)	c(106228..107190)	---	start codon incorrectly predicted
Gracilaria tenuistipitata	psbZ (ycf9)	c(87975..88172)	c(87975..88163)	---	start codon incorrectly predicted
Gracilaria tenuistipitata	tsf	128381..129007	128390..129007	---	start codon incorrectly predicted
Gracilaria tenuistipitata	ycf4	c(144424..144978)	c(144426..144971)	---	start codon incorrectly predicted
Gracilaria tenuistipitata	ycf23	c(162151..162981)	c(162153..162974)	---	start codon incorrectly predicted
Gracilaria tenuistipitata	ycf60	23403..24125	23511..24125	---	start codon incorrectly predicted
Gracilaria tenuistipitata	accD	6494..7375	6512..7375	---	start codon incorrectly predicted
Gracilaria tenuistipitata	atpB	c(112682..114109)	c(112682..114103)	---	start codon incorrectly predicted
Gracilaria tenuistipitata	rpoB	118360..121722	118372..121722	---	start codon incorrectly predicted
Gracilaria tenuistipitata	ycf41	137946..138275	137970..138275	---	start codon incorrectly predicted
Cyanidium caldarium	ccsA	42694..43574	42694..43623	1 N inserted between original positions 43556..43557	frameshift
Cyanidium caldarium	rpl28	c(102218..102376)	c(102219..102464)	1 A inserted into a stretch of 7 As at original positions 102430..102436	frameshift
Cyanidium caldarium	rps20	not annotated	7847..8122	---	missing
Cyanidium caldarium	petL	not annotated	c(25595..25690)	---	missing
Cyanidium caldarium	ffs	not annotated	121766..121849	---	missing
Cyanidium caldarium	psbC	1986..3413	2025..3413	---	start codon incorrectly predicted
Cyanidium caldarium	clpC	86165..88729	86259..88730	---	start codon incorrectly predicted
Cyanidium caldarium	petJ	123657..124001	123674..124003	---	start codon incorrectly predicted
Cyanidium caldarium	secA	54678..57365	54709..57366	---	start codon incorrectly predicted
Cyanidium caldarium	thiG	c(59669..60544)	c(59670..60470)	---	start codon incorrectly predicted
Cyanidium caldarium	ycf37	119202..119567	119045..119569	---	start codon incorrectly predicted
Cyanidium caldarium	ycf65	c(99213..99431)	c(99214..99519)	---	start codon incorrectly predicted
Cyanidium caldarium	atpB	5004..6476	5055..6476	---	start codon incorrectly predicted
Cyanidium caldarium	carA	32162..33361	32180..33361	---	start codon incorrectly predicted
Cyanidium caldarium	accA	c(44108..45082)	c(44109..45077)	---	start codon incorrectly predicted
Cyanidium caldarium	ycf85	c(108065..108799)	c(108067..108795)	---	start codon incorrectly predicted
Cyanidium caldarium	ccrf9 (CycaCp004))	3873..4133	removed	---	short unique ORF
Cyanidium caldarium	ccrf10 (CycaCp005)	4189..4272	removed	---	short unique ORF
Cyanidium caldarium	ccrf2 (CycaCp078)	c(71000..71095)	removed	---	short unique ORF
Cyanidium caldarium	ccrf3 (CycaCp096)	c(88722..88832)	removed	---	short unique ORF
Cyanidium caldarium	ccrf5 (CycaCp112)	c(99987..100154)	removed	---	short unique ORF
Cyanidium caldarium	ccrf6 (CycaCp186)	155901..155987	removed	---	short unique ORF
Cyanidium caldarium	ccrf7 (CycaCp189)	156391..156606	removed	---	short unique ORF
Cyanidium caldarium	ccrf8 (CycaCp190)	156698..156826	removed	---	short unique ORF
Cyanidium caldarium	ccrf4 (CycaCp107)	c(96621..96701)	removed	---	short unique ORF
Cyanidium caldarium	ccrf11 (CycaCp013)	c(8104..8241)	removed	---	short unique ORF
Cyanidioschyzon merolae	ffs	not annotated	124906..124974	---	missing
Cyanidioschyzon merolae	psbC	53516..54931	53555..54931	---	start codon incorrectly predicted
Cyanidioschyzon merolae	rpl3	106582..107193	106645..107193	---	start codon incorrectly predicted
Cyanidioschyzon merolae	rpl18	112624..112953	112630..112953	---	start codon incorrectly predicted
Cyanidioschyzon merolae	rpoA	115296..116246	115302..116246	---	start codon incorrectly predicted
Cyanidioschyzon merolae	rps7	117466..117930	117484..117930	---	start codon incorrectly predicted
Cyanidioschyzon merolae	rps8	111780..112139	111786..112139	---	start codon incorrectly predicted
Cyanidioschyzon merolae	ORF47.1 (CymeCp045)	34007..34150	removed	---	short unique ORF
Cyanidioschyzon merolae	ORF47.2 (CymeCp056)	44258..44401	removed	---	short unique ORF
Cyanidioschyzon merolae	ORF32 (CymeCp057)	44491..44589	removed	---	short unique ORF
Cyanidioschyzon merolae	ORF40 (CymeCp058)	c(44974..45096)	removed	---	short unique ORF
Cyanidioschyzon merolae	ORF45 (CymeCp059)	c(45104..45241)	removed	---	short unique ORF
Cyanidioschyzon merolae	ORF44 (CymeCp060)	45272..45406	removed	---	short unique ORF
Cyanidioschyzon merolae	ORF60 (CymeCp61)	c(45368..45550)	removed	---	short unique ORF
Cyanidioschyzon merolae	ORF41.1 (CymeCp088)	c(65611..65736)	removed	---	short unique ORF
Cyanidioschyzon merolae	ORF47.3 (CymeCp120)	c(93097..93240)	removed	---	short unique ORF
Cyanidioschyzon merolae	ORF41.2 (CymeCp174)	c(124310..124435)	removed	---	short unique ORF
* GenBank accessions are listed in Table 1
