# Supplementary material for: Evolution of Red Algal Plastid Genomes: Ancient Architectures, Introns, Horizontal Gene Transfer, and Taxonomic Utility of Plastid Markers
Source: PLoS One. 2013 Mar 25;8(3):e59001. doi: 10.1371/journal.pone.0059001 (PMC3607583; doi:10.1371/journal.pone.0059001)
Supplement: Table S2 — Boxplot statistics of nonsynonymous substitution rates estimated using Maximum likelihood. (XLS) [file pone.0059001.s005.xls]

## Sheet: dN_ML
Table S2. Boxplot statistics of synonymous substitution rates estimated using Maximum likelihood.
Gene	Number	Smallest Observation	Lower Quartile (Q1)	Median	Upper Quartile (Q3)	Largest Observation	Interquartile Range (IQR)
psbD	15	0.0013	0.0061	0.0111	0.0131	0.0164	0.007
psbE	15	0.0004	0.0049	0.0122	0.01475	0.0198	0.00985
apcA	15	0.0102	0.01305	0.0149	0.01685	0.0181	0.0038
atpH	15	0.0008	0.0103	0.0153	0.01765	0.0221	0.00735
psbL	15	0.0002	0.0133	0.017	0.0361	0.0483	0.0228
psaC	15	0.0064	0.01465	0.0204	0.02105	0.0253	0.0064
psbI	15	0.0199	0.0208	0.0222	0.0239	0.025	0.0031
psbA	15	0.0013	0.0102	0.0225	0.0245	0.0261	0.0143
psbC	15	0.0178	0.0223	0.023	0.0274	0.0302	0.0051
psbB	15	0.0017	0.0147	0.0267	0.0306	0.0327	0.0159
psbH	15	0.0006	0.0218	0.0288	0.03605	0.0445	0.01425
apcB	15	0.0199	0.0266	0.029	0.03665	0.0446	0.01005
petB	15	0.0041	0.01775	0.0296	0.0341	0.0364	0.01635
clpC	15	0.0041	0.02115	0.0328	0.03735	0.0408	0.0162
psbT	15	0.0008	0.00905	0.0339	0.0464	0.0478	0.03735
psbJ	15	0.0108	0.02245	0.035	0.0448	0.0717	0.02235
psaA	15	0.0262	0.03275	0.0396	0.0424	0.0463	0.00965
cpcA	15	0.0041	0.03055	0.0416	0.05315	0.0586	0.0226
5’cox1	15	0.0147	0.03525	0.0431	0.05255	0.0671	0.0173
psbF	15	0.0008	0.03915	0.0489	0.0695	0.0744	0.03035
petG	15	0.0124	0.02615	0.0493	0.059	0.073	0.03285
rbcL	15	0.0105	0.02835	0.0496	0.05285	0.0596	0.0245
tufA	15	0.0289	0.0386	0.0497	0.05735	0.0651	0.01875
psaB	15	0.033	0.0429	0.0503	0.05835	0.0606	0.01545
rbcR	15	0.0237	0.03665	0.0509	0.0551	0.0735	0.01845
rps12	15	0.0397	0.0475	0.0541	0.055	0.0657	0.0075
cpcB	15	0.0259	0.04655	0.0546	0.0611	0.0766	0.01455
atpA	15	0.0336	0.04715	0.0551	0.0598	0.0692	0.01265
cpeB	15	0.0049	0.0464	0.0556	0.08535	0.1189	0.03895
atpB	15	0.0143	0.0422	0.0557	0.06145	0.0694	0.01925
chlL	3	0.0284	0.0423	0.0562	0.06075	0.0653	0.01845
cox1	15	0.0067	0.028	0.058	0.061	0.0672	0.033
ycf27	15	0.0392	0.0509	0.0583	0.07805	0.0876	0.02715
psaM	15	0.0007	0.0382	0.0591	0.08095	0.0998	0.04275
cpeA	15	0.0504	0.0539	0.0623	0.0741	0.0765	0.0202
rpl16	15	0.0642	0.0678	0.0709	0.08415	0.0953	0.01635
psbN	15	0.0016	0.0441	0.0715	0.09055	0.1082	0.04645
cbbX	15	0.0159	0.0517	0.0733	0.08945	0.1051	0.03775
rpl14	15	0.0567	0.0678	0.0802	0.09295	0.1049	0.02515
psaL	15	0.0406	0.0669	0.0815	0.0896	0.1226	0.0227
petD	15	0.0247	0.06115	0.0825	0.0894	0.1052	0.02825
ycf3	15	0.0156	0.0652	0.0839	0.0995	0.1178	0.0343
psbX	15	0.0214	0.0596	0.0847	0.0879	0.1136	0.0283
rps11	15	0.0558	0.0746	0.0855	0.09195	0.1177	0.01735
psb30	15	0.0009	0.05025	0.0866	0.1197	0.1883	0.06945
atpI	15	0.0543	0.07995	0.0884	0.0974	0.0987	0.01745
ftsH	15	0.0491	0.0773	0.089	0.09725	0.1077	0.01995
pdhB	15	0.0659	0.08325	0.0939	0.1051	0.115	0.02185
psaI	15	0.0241	0.0848	0.0945	0.131	0.1886	0.0462
psbK	15	0.0202	0.06505	0.0994	0.1096	0.1265	0.04455
psbY	15	0.0116	0.07295	0.0999	0.12315	0.1399	0.0502
rpoC1	15	0.0683	0.08555	0.1044	0.1187	0.1335	0.03315
ycf19	15	0.0013	0.0391	0.1072	0.11585	0.1272	0.07675
rps7	15	0.0798	0.099	0.1141	0.12185	0.1403	0.02285
rpl31	15	0.0487	0.1018	0.1156	0.15115	0.1893	0.04935
rps9	15	0.0122	0.079	0.1157	0.13625	0.1577	0.05725
rpl2	15	0.0849	0.11535	0.1205	0.13855	0.1493	0.0232
rpoB	15	0.0811	0.10155	0.1215	0.13065	0.1358	0.0291
rpl36	15	0.0109	0.05415	0.1274	0.14355	0.1861	0.0894
petN	15	0.0604	0.097	0.1281	0.14505	0.2022	0.04805
chlN	3	0.0345	0.0816	0.1287	0.13055	0.1324	0.04895
dnaK	15	0.0831	0.1012	0.1295	0.1327	0.1347	0.0315
rps19	15	0.0806	0.1091	0.1305	0.1611	0.2172	0.052
apcD	15	0.0945	0.1233	0.1305	0.1587	0.1902	0.0354
rps8	15	0.0273	0.09655	0.1313	0.15205	0.2287	0.0555
rps2	15	0.0928	0.11425	0.1376	0.14195	0.1784	0.0277
chlI	15	0.0852	0.12035	0.1412	0.1461	0.1549	0.02575
psaD	15	0.029	0.08385	0.1419	0.16365	0.1919	0.0798
acsF	15	0.107	0.124	0.1424	0.15835	0.1761	0.03435
sufB	15	0.1037	0.11225	0.1443	0.1502	0.1624	0.03795
rpoA	15	0.0695	0.1178	0.1446	0.1702	0.179	0.0524
rps5	15	0.0889	0.1237	0.1449	0.15095	0.18	0.02725
rpl11	15	0.1114	0.119	0.1473	0.1535	0.1721	0.0345
cpcG	15	0.0736	0.1176	0.149	0.15925	0.1662	0.04165
chlB	3	0.0278	0.08895	0.1501	0.15735	0.1646	0.0684
psaJ	15	0.0517	0.12015	0.1503	0.1836	0.2434	0.06345
psbV	15	0.0999	0.1311	0.1509	0.1727	0.1807	0.0416
psb28	15	0.0975	0.1056	0.1511	0.15795	0.168	0.05235
rps4	15	0.1117	0.1317	0.1518	0.17045	0.1951	0.03875
ilvH	15	0.0364	0.10825	0.1534	0.165	0.1789	0.05675
pdhA	15	0.1277	0.14515	0.1544	0.1614	0.1736	0.01625
atpE	15	0.0864	0.131	0.1586	0.1959	0.21	0.0649
rps10	15	0.1406	0.14665	0.1595	0.16845	0.191	0.0218
groEL	15	0.104	0.14335	0.1624	0.17565	0.1816	0.0323
cemA	15	0.0241	0.11335	0.1711	0.18815	0.202	0.0748
bas1	15	0.11	0.1477	0.1716	0.1829	0.2144	0.0352
rpoZ	15	0.1289	0.14525	0.1726	0.2035	0.2258	0.05825
rps13	15	0.1212	0.14425	0.1754	0.1807	0.2208	0.03645
ycf65	15	0.1511	0.162	0.182	0.20085	0.2219	0.03885
rbcS	15	0.0373	0.09025	0.1852	0.2024	0.2147	0.11215
infC	15	0.1417	0.16185	0.1884	0.20515	0.2252	0.0433
apcE	15	0.1721	0.1834	0.19	0.2029	0.2308	0.0195
ilvB	15	0.135	0.1461	0.1902	0.2004	0.2223	0.0543
psbZ	15	0.0186	0.126	0.1921	0.2427	0.3317	0.1167
accD	15	0.131	0.15175	0.1927	0.2207	0.2419	0.06895
rps18	15	0.0248	0.1607	0.1928	0.2747	0.3564	0.114
rpl27	15	0.165	0.1737	0.1932	0.217	0.2786	0.0433
ftrB	15	0.1545	0.1852	0.1964	0.21235	0.241	0.02715
accA	15	0.0699	0.15245	0.1986	0.21975	0.2391	0.0673
rpl5	15	0.1254	0.1706	0.1993	0.2141	0.2227	0.0435
apcF	15	0.1432	0.16425	0.1997	0.2082	0.2228	0.04395
ycf4	15	0.1222	0.17125	0.2031	0.2187	0.2297	0.04745
rps3	15	0.151	0.164	0.2069	0.2143	0.2325	0.0503
rpl20	15	0.1301	0.1918	0.2097	0.26285	0.3055	0.07105
atpG	15	0.157	0.18535	0.2136	0.236	0.2476	0.05065
trxA	15	0.1619	0.187	0.2184	0.2455	0.2584	0.0585
psaF	15	0.1417	0.17585	0.2198	0.2307	0.2385	0.05485
rpl1	15	0.1819	0.2108	0.2241	0.2334	0.2519	0.0226
petJ	15	0.1735	0.18685	0.2261	0.2521	0.277	0.06525
psaE	15	0.0223	0.14845	0.2271	0.29595	0.3355	0.1475
pbsA	15	0.1894	0.20775	0.2284	0.2377	0.2754	0.02995
rpl33	15	0.1659	0.1956	0.2295	0.25405	0.2987	0.05845
thiG	15	0.1664	0.2098	0.2301	0.2542	0.2626	0.0444
rpl22	15	0.1808	0.1939	0.2348	0.2531	0.3243	0.0592
rpl3	15	0.1709	0.2089	0.2364	0.24515	0.2522	0.03625
ycf45	15	0.1879	0.2145	0.2393	0.24865	0.2745	0.03415
ccsA	15	0.1715	0.2005	0.2418	0.25975	0.2695	0.05925
rps14	15	0.1941	0.2105	0.2419	0.2658	0.3153	0.0553
psaK	15	0.1562	0.20555	0.2427	0.2622	0.303	0.05665
tsf	15	0.1965	0.21645	0.2429	0.2557	0.2658	0.03925
acpP	15	0.1888	0.21905	0.2433	0.31685	0.3513	0.0978
rps16	15	0.1476	0.22385	0.2488	0.27605	0.3364	0.0522
secY	15	0.1724	0.2198	0.2492	0.2576	0.2959	0.0378
rpl12	15	0.1744	0.21855	0.2506	0.26205	0.2939	0.0435
petF	15	0.2223	0.2397	0.2554	0.30615	0.333	0.06645
sufC	15	0.1928	0.2203	0.2558	0.27045	0.3369	0.05015
gltB	15	0.1556	0.1859	0.2576	0.26755	0.2777	0.08165
petA	15	0.162	0.2251	0.2596	0.26985	0.2773	0.04475
ycf39	15	0.199	0.24395	0.26	0.282	0.3077	0.03805
trpG	15	0.1014	0.2185	0.265	0.30965	0.3273	0.09115
argB	15	0.2317	0.24	0.266	0.2913	0.348	0.0513
preA	15	0.1464	0.217	0.2664	0.2799	0.3119	0.0629
atpF	15	0.1826	0.2455	0.267	0.295	0.3199	0.0495
secA	15	0.176	0.21735	0.2801	0.2904	0.3105	0.07305
rps17	15	0.176	0.24265	0.2839	0.3453	0.4325	0.10265
nblA	15	0.1984	0.2461	0.2908	0.34275	0.4203	0.09665
rpl13	15	0.2354	0.27185	0.2919	0.35195	0.3621	0.0801
fabH	15	0.1524	0.19425	0.2953	0.3576	0.4145	0.16335
ycf52	15	0.181	0.24145	0.2956	0.31075	0.3344	0.0693
rpoC2	15	0.2091	0.2687	0.2969	0.3128	0.3346	0.0441
rpl32	15	0.2353	0.28085	0.2995	0.3586	0.4226	0.07775
tatC	15	0.1003	0.2236	0.303	0.31565	0.3447	0.09205
rpl6	15	0.2404	0.26485	0.3046	0.33455	0.3571	0.0697
pgmA	15	0.2144	0.266	0.3161	0.3265	0.3771	0.0605
rpl23	15	0.2472	0.2897	0.3163	0.36385	0.4544	0.07415
rps6	15	0.0984	0.2507	0.3244	0.3908	0.4657	0.1401
rpl19	15	0.07	0.23345	0.3244	0.43795	0.5224	0.2045
carA	15	0.2491	0.29555	0.3253	0.35655	0.3753	0.061
ycf63	15	0.2602	0.27755	0.3295	0.3537	0.3954	0.07615
rpl21	15	0.2879	0.30185	0.3341	0.3556	0.4307	0.05375
rpl28	15	0.2119	0.26235	0.3359	0.3813	0.4925	0.11895
rpl34	15	0.0573	0.2385	0.3392	0.8774	1.357	0.6389
petL	15	0.0447	0.2683	0.3472	0.48275	0.6842	0.21445
petM	15	0.3221	0.32335	0.3474	0.36855	0.4158	0.0452
rne	15	0.1097	0.28025	0.3558	0.4004	0.4133	0.12015
ycf46	10	0.1045	0.2329	0.356	0.3702	0.3791	0.1373
rpl18	15	0.3014	0.31765	0.3592	0.38215	0.4123	0.0645
ycf20	15	0.2813	0.32955	0.3623	0.4173	0.5142	0.08775
rpl4	15	0.2815	0.324	0.3637	0.38535	0.3963	0.06135
hisS	15	0.161	0.28845	0.3705	0.38975	0.4133	0.1013
trpA	15	0.1279	0.29355	0.3779	0.40585	0.4316	0.1123
accB	15	0.18	0.31025	0.3796	0.44845	0.4869	0.1382
ycf64	6	0.2891	0.2891	0.3819	0.3964	0.4623	0.1073
ycf60	15	0.0497	0.16095	0.3825	0.40625	0.449	0.2453
rpl35	15	0.2874	0.31925	0.3845	0.4351	0.5829	0.11585
ycf57	3	0.1413	0.26345	0.3856	0.39125	0.3969	0.1278
rps1	15	0.2833	0.32875	0.3876	0.4301	0.5058	0.10135
rpl24	15	0.2967	0.36345	0.3892	0.4569	0.5898	0.09345
ycf54	15	0.2236	0.3404	0.4011	0.43495	0.5525	0.09455
dfr	10	0.2886	0.3563	0.41475	0.4181	0.4662	0.0618
atpD	15	0.2241	0.34215	0.4195	0.4631	0.5064	0.12095
ycf29	15	0.3463	0.3797	0.4298	0.44495	0.4859	0.06525
ycf38	15	0.1022	0.3073	0.4313	0.4537	0.4816	0.1464
rps20	15	0.2718	0.39205	0.4351	0.4995	0.5734	0.10745
rpl29	15	0.3115	0.4006	0.4526	0.4999	0.5755	0.0993
ycf17	15	0.1116	0.3109	0.4584	0.53435	0.6115	0.22345
ycf36	15	0.2817	0.3946	0.4637	0.52325	0.5666	0.12865
ycf53	15	0.3582	0.40325	0.4707	0.52345	0.5734	0.1202
thiS	15	0.301	0.371	0.4743	0.5208	0.6294	0.1498
ycf34	10	0.181	0.3529	0.47715	0.5221	0.6009	0.1692
moeB	15	0.3308	0.41795	0.4863	0.50245	0.575	0.0845
ccs1	15	0.3756	0.3961	0.4989	0.5252	0.5418	0.1291
ycf35	10	0.4112	0.4749	0.5305	0.5931	0.6154	0.1182
ycf22	15	0.1541	0.38985	0.5322	0.5858	0.5968	0.19595
infB	15	0.3817	0.46395	0.5409	0.57525	0.5897	0.1113
secG	15	0.4281	0.4721	0.5489	0.7154	0.9805	0.2433
rpl9	15	0.4141	0.4954	0.5574	0.61325	0.7776	0.11785
ycf23	10	0.557	0.557	0.58745	0.6073	0.671	0.0503
tilS	15	0.2179	0.41755	0.6201	0.67125	0.7034	0.2537
ycf56	15	0.1817	0.4638	0.6523	0.7205	0.7874	0.2567
ycf21	15	0.2196	0.52635	0.6569	0.78865	0.9252	0.2623
dnaB	15	0.4198	0.5831	0.6773	0.74325	0.8037	0.16015
ycf33	15	0.1965	0.43275	0.6814	0.85605	0.9889	0.4233
ycf55	15	0.1124	0.47475	0.7231	0.77855	0.8153	0.3038
syfB	15	0.5057	0.6334	0.7614	0.7969	0.856	0.1635
ycf80	15	0.2899	0.6396	0.8192	0.95745	1.0221	0.31785
ccdA	15	0.6155	0.7177	0.8216	0.8897	1.0577	0.172
ntcA	15	0.3409	0.675	0.8607	1.06135	1.4052	0.38635
ycf91	10	0.4668	0.4877	0.8721	1.0085	1.2126	0.5208
upp	15	0.4914	0.75665	0.8904	0.95325	1.0926	0.1966
ycf86	6	0.1019	0.7112	0.9317	1.1662	1.3271	0.455
ycf37	15	0.6067	0.8114	0.9581	1.1232	1.2626	0.3118
ycf58	15	0.6459	0.9224	1.1038	1.19795	1.3925	0.27555
ycf92	15	0.8516	1.0926	1.1723	1.46295	1.7764	0.37035
ycf41	15	0.2857	0.74115	1.3707	1.71525	2.0241	0.9741
